# Supplementary material for: Impact of Liver Inflammation on Bile Acid Side Chain Shortening and Amidation
Source: Cells. 2022 Dec 9;11(24):3983. doi: 10.3390/cells11243983 (PMC9777420; doi:10.3390/cells11243983)
Supplement: Supplementary file 1 [file cells-11-03983-s001.zip]

Archive with 7 entries (7 files):
- Figure S1.jpg
- Figure S2.jpg
- Figure S3.jpg
- Figure S4.jpg
- Figure S5.jpg
- Figure S6.jpg
- Supplementary Tables.pdf
